# Supplementary material for: Long-term citrate treatment in high-risk kidney stone formers is not associated with metabolic adverse effects
Source: Clin Kidney J. 2026 Mar 9;19(5):sfag058. doi: 10.1093/ckj/sfag058 (PMC13176838; doi:10.1093/ckj/sfag058)
Supplement: sfag058_Supplemental_File [file sfag058_supplemental_file.zip]

Archive with 1 entries (1 files):
- Supplemental_Figures_CKJ-01556-2025.pptx
